# Supplementary material for: Diagnostic Algorithm for Surgical Management of Limbal Stem Cell Deficiency
Source: Diagnostics (Basel). 2023 Jan 5;13(2):199. doi: 10.3390/diagnostics13020199 (PMC9858342; doi:10.3390/diagnostics13020199)
Supplement: Supplementary file 1 [file diagnostics-13-00199-s001.zip]

Archive with 1 entries (1 files):
- diagnostics-2062204-supplementary.pdf
